# Supplementary material for: Digital PCR Validates 8q Dosage as Prognostic Tool in Uveal Melanoma
Source: PLoS One. 2015 Mar 12;10(3):e0116371. doi: 10.1371/journal.pone.0116371 (PMC4357379; doi:10.1371/journal.pone.0116371)
Supplement: S1 Table — (XLSX) [file pone.0116371.s001.xlsx]

## Sheet: Sheet1
Supl Table 1: dPCR sequences context
Assay	MiQE Context Sequence								assay ID(WT/mutant)
GNAQ Q209P	TGCTATTTAAACTTGAACTCAAAGCCACCTATTTTGATACTATGTAAAAAATTATGTTGC								dHsaIS2501447
	AAACTCACACCCTAAAACTTTTTCTTTAAAGAGGTATAACTGACATACTCAGAGAGAG								dHsaIS2501446
	ATAAA
GNAQ Q209L	AGTGTATCCATTTTCTTCTCTCTGACCTTTGGCCCCCTACATCGAC								dHsaCP2000052
	CATTCTGCAAGGTTAACAATACTCATATTAATAACATATAAAGTAAA								dHsaCP2000051
	ACTAAAAAGTCAACATAAATATAGCACTAC
GNAQ Q209H	AGCAGTGTATCCATTTTCTTCTCTCTGACCTTTGGCCCCCTACATCGACCATTCTGCAA								custom design
	GGTTAACAAT
GNA11 Q209L	CTTTCAGGATGGTGGATGTGGGGGGCCAGCGGTCGGAGCGGAGGAAGTGGATCCA								dHsaCP2000050
	CTGCTTTGAGAACGTGACATCCATCATGTTTCTCGTCGCCCTCAGCGAATACGACCAA								dHsaCP2000049
	GTCCTGGTGG
TERT	CACCCCTTGGTGGCGGCTCACCTGTACGCCTGCAGCAGGAGGATCTTGTAGATGTTG								dHsaCP1000100
	GTGCACACCGTCTGGAGGCTGTTCACCTAGAGTCGCCAAGAAAGAGTGAGAAACGG
	TAGAAACCTC
PPARG	TCTCCACCTTATTATTCTGAGAAGACTCAGCTCTACAATAAGCCTCATGAAGAGCCTT								dHsaCP1000462
	CCAACTCCCTCATGGCAATTGAATGTCGTGTCTGTGGAGATAAAGCTTCTGGATTTCA
	CTATGGA
PTK2	CAACCAGATGGTCATTCAAAAAAGTTGGAGCTGTAAGTGCTGGCGACTGAGGACAC								dHsaCP1000155
	AGGGTTAATTCCTCGCTGCTGGTGGAAGGCTAGAGAACATCTTCAAAAGAGGGTAG
	CAAGACGTGCT
TUSC3	AGCTCAACATGAACTCTGCTCCTACATTCATGCATTTTCCTCCAAAAGGCAGACCTAA								dHsaCP1000344
	GAGAGCTGATACTTTTGACCTCCAAAGAATTGGATTTGCAGCTGAGCAACTAGCAAA
	GTGGATTG
