# Supplementary material for: Digital PCR Validates 8q Dosage as Prognostic Tool in Uveal Melanoma
Source: PLoS One. 2015 Mar 12;10(3):e0116371. doi: 10.1371/journal.pone.0116371 (PMC4357379; doi:10.1371/journal.pone.0116371)
Supplement: S2 Table — (XLSX) [file pone.0116371.s002.xlsx]

## Sheet: Sheet1
Suppl Table 2. GNAQ and GNA11 primers used for sanger sequencing
Primer	Sequence
GNAQ exon 5 Forward	CCCTAAGTTTGTAAGTAGTGCTATATTTATGTTG
GNAQ exon 5 Reverse	ATGATAATCCATTGCCTGTCTAAAGAACAC
GNA11 exon 5 Forward	CGCTGTGTCCTTTCAGGATGGTG
GNA11 exon 5 Reverse	GCCCACCTAGTTGTCCGACT
GNAQ exon 4 Forward	TGGTGTGATGGTGTCACTGACATTCTCAT
GNAQ exon 4 Reverse	AGCTGGGAAAGGTTTCATGGACTCAGT
GNA11 exon 4 Forward	GTGCTGTGTCCCTGTCCTG
GNA11 exon 4 Reverse	GGCAAATGAGCCTCTCAGTG
