# Supplementary material for: Digital PCR Validates 8q Dosage as Prognostic Tool in Uveal Melanoma
Source: PLoS One. 2015 Mar 12;10(3):e0116371. doi: 10.1371/journal.pone.0116371 (PMC4357379; doi:10.1371/journal.pone.0116371)
Supplement: S3 Table — (XLSX) [file pone.0116371.s003.xlsx]

## Sheet: Sheet1
Supplementary table 3. Hazard ratio's chromosome 8q
Abberation		HR
Monosomy 3		7.4 (p=0.0002)
Chromosome 8q
-gain		7.9 (p=0.047)
-amplication		19.9 (p=0.004)
